# Supplementary material for: Identification of a Novel Pleiotropic Transcriptional Regulator Involved in Sporulation and Secondary Metabolism Production in Chaetomium globosum
Source: Int J Mol Sci. 2022 Nov 27;23(23):14849. doi: 10.3390/ijms232314849 (PMC9740612; doi:10.3390/ijms232314849)
Supplement: Supplementary file 1 [file ijms-23-14849-s001.zip]

Archive with 1 entries (1 files):
- ijms-1961454-supplementary.pdf
